# Supplementary material for: Vanadium Oxide-Poly(3,4-ethylenedioxythiophene) Nanocomposite as High-Performance Cathode for Aqueous Zn-Ion Batteries: The Structural and Electrochemical Characterization
Source: Nanomaterials (Basel). 2022 Nov 4;12(21):3896. doi: 10.3390/nano12213896 (PMC9654932; doi:10.3390/nano12213896)
Supplement: Supplementary file 1 [file nanomaterials-12-03896-s001.zip]

Archive with 1 entries (1 files):
- nanomaterials-1966432-supplementary.pdf
